# Supplementary material for: Associations Between Parental Alcohol Use and Parenting Practices: A Systematic Review
Source: Behav Sci (Basel). 2026 Feb 7;16(2):236. doi: 10.3390/bs16020236 (PMC12938130; doi:10.3390/bs16020236)
Supplement: Supplementary file 1 [file behavsci-16-00236-s001.zip]

Archive with 1 entries (1 files):
- behavsci-3950311-supplementary.pdf
